# Supplementary material for: RNA Binding Properties of the Ty1 LTR-Retrotransposon Gag Protein
Source: Int J Mol Sci. 2021 Aug 23;22(16):9103. doi: 10.3390/ijms22169103 (PMC8396678; doi:10.3390/ijms22169103)
Supplement: Supplementary file 1 [file ijms-22-09103-s001.zip]

Archive with 1 entries (1 files):
- ijms-1347560-supplementary.pdf
